# Supplementary material for: Stathmin Serine 16 Phosphorylation Is a Key Regulator of Cell Cycle Progression Without Activating Migration and Invasion In Vitro
Source: Cancers (Basel). 2025 Jul 12;17(14):2322. doi: 10.3390/cancers17142322 (PMC12293763; doi:10.3390/cancers17142322)
Supplement: Supplementary file 1 [file cancers-17-02322-s001.zip]

Archive with 3 entries (3 files):
- Deford et al_Supplementary_tables_2025-05-20_MDPI.pdf
- Deford et al_Supporting Information_figures_2025-07-11.pdf
- File S1. Western Blots revised_proof.pdf
